# Supplementary material for: Management of in-Amphora “Trebbiano Toscano” Wine Production: Selection of Indigenous Saccharomyces cerevisiae Strains and Influence on the Phenolic and Sensory Profile
Source: Foods. 2023 Jun 14;12(12):2372. doi: 10.3390/foods12122372 (PMC10296959; doi:10.3390/foods12122372)
Supplement: Supplementary file 1 [file foods-12-02372-s001.zip]

Archive with 7 entries (7 files):
- Figure S1.tif
- Figure S2.tif
- Figure S3.tif
- Figure S4.tif
- Supplementary Figure caption.pdf
- Table S1.pdf
- Table S2.pdf
